# Supplementary material for: Should I Stay or Should I Go? Dispersal and Population Structure in Small, Isolated Desert Populations of West African Crocodiles
Source: PLoS One. 2014 Apr 16;9(4):e94626. doi: 10.1371/journal.pone.0094626 (PMC3989217; doi:10.1371/journal.pone.0094626)
Supplement: Input File S1 — Input file (Structure format) containing genotype information for 32 microsatellite markers. (TXT) [file pone.0094626.s004.txt]

CpDi11 CpDi42 CpP1416 CpP302 CpP4308 CpP4311 CpDi21 CpDi24 CpDi28 CpP305 CpP801 CpP3004 CpP3309 CpP4006 CpP4116 Cpp218 CUD68 Cj101 Cj104 Cj127 Cj131 Cj16 Cj18 Cj35 Cj119 CpD106 CpP1409 CpP2504 CpP307 CpP309 CpP722 CpPi29 
2706 1 0 178 178 119 129 188 194 216 216 127 127 202 202 195 203 133 135 118 118 196 204 171 171 132 132 158 158 103 103 206 206 182 182 158 166 379 387 224 224 367 385 242 242 168 168 000 000 170 170 197 197 256 258 266 266 340 342 324 338 229 229 000 000 257 257
3135 1 0 178 184 000 000 000 000 216 216 000 000 000 000 000 000 135 137 000 000 000 000 000 000 132 148 000 000 000 000 206 222 178 182 166 166 000 000 000 000 000 000 000 000 168 176 000 000 170 174 197 207 000 000 266 276 000 000 000 000 000 000 000 000 257 257
3097 1 0 178 178 000 000 000 000 216 216 000 000 000 000 000 000 133 135 000 000 000 000 000 000 132 132 000 000 000 000 206 222 182 182 158 166 000 000 000 000 000 000 000 000 168 168 000 000 170 170 197 207 000 000 250 266 000 000 000 000 000 000 000 000 257 000
3084 1 0 188 188 000 000 000 000 196 196 000 000 000 000 000 000 133 149 000 000 000 000 000 000 132 140 000 000 000 000 222 222 182 182 154 166 000 000 000 000 000 000 000 000 176 176 000 000 174 176 000 000 000 000 250 266 000 000 000 000 000 000 000 000 257 259
3085 1 0 184 188 000 000 000 000 196 202 000 000 000 000 000 000 133 137 000 000 000 000 000 000 132 164 000 000 000 000 222 222 178 178 166 166 000 000 000 000 000 000 000 000 168 176 000 000 170 174 000 000 000 000 270 000 000 000 000 000 000 000 000 000 257 257
3076 1 0 184 184 000 000 000 000 196 198 000 000 000 000 000 000 135 135 000 000 000 000 000 000 132 144 000 000 000 000 206 000 178 178 166 000 000 000 000 000 000 000 000 000 000 000 000 000 166 000 207 000 000 000 266 270 000 000 000 000 000 000 000 000 257 257
3063 1 0 184 188 131 131 188 194 180 196 112 127 202 218 000 000 133 133 118 118 196 240 171 171 132 140 158 158 103 103 206 214 182 182 166 166 381 381 224 224 367 367 242 242 176 180 223 223 176 176 197 207 242 254 266 266 330 340 324 324 229 229 127 127 257 257
3068 1 0 184 184 000 000 000 000 196 196 000 000 000 000 000 000 135 135 000 000 000 000 000 000 132 144 000 000 000 000 222 222 182 198 166 166 000 000 000 000 000 000 000 000 168 176 000 000 170 170 207 207 000 000 266 270 000 000 000 000 000 000 000 000 257 257
2642 2 0 184 190 125 131 188 194 196 208 112 112 202 214 000 000 133 149 118 118 196 232 183 191 144 148 158 158 103 103 206 214 182 198 166 166 381 381 224 226 367 369 242 242 168 168 223 223 170 170 207 207 250 258 000 000 328 328 346 346 229 265 119 127 255 259
2604 2 0 188 190 000 000 000 000 204 204 000 000 000 000 000 000 133 149 000 000 000 000 000 000 148 148 000 000 000 000 210 222 178 182 166 172 000 000 000 000 000 000 000 000 168 174 000 000 170 170 000 000 000 000 250 250 000 000 000 000 000 000 000 000 255 259
4878 2 0 178 188 119 121 188 194 188 204 112 124 214 222 193 193 149 149 116 118 244 246 171 175 136 148 154 158 103 115 210 210 178 178 166 166 387 387 224 224 367 373 242 242 168 180 223 239 170 170 207 207 250 254 244 264 342 346 338 346 229 241 127 127 257 257
6116 2 0 178 188 123 131 194 194 200 204 112 112 202 222 195 195 000 000 118 118 196 226 175 191 148 148 154 154 103 103 210 210 182 182 166 172 379 381 224 226 367 385 242 246 174 174 223 241 176 176 197 207 254 262 244 266 330 330 324 324 229 229 000 000 257 259
6117 2 0 178 178 131 131 188 188 188 204 112 112 202 222 193 193 000 000 116 118 196 236 171 175 136 148 154 154 103 103 210 210 178 182 166 172 000 000 226 226 000 000 246 246 168 174 227 247 170 176 197 207 000 000 264 264 330 340 324 338 229 229 127 127 257 257
3368 2 0 178 182 119 119 188 194 180 180 112 124 202 214 193 193 149 149 118 118 232 236 175 191 132 136 154 158 103 103 214 218 178 178 166 166 387 387 224 226 367 369 242 242 168 176 223 223 170 170 207 207 254 254 242 250 342 342 338 346 229 229 127 127 257 257
2588 3 0 184 190 125 131 188 194 196 208 112 112 202 214 000 000 135 147 118 118 228 228 179 191 136 140 154 158 103 103 206 206 182 190 168 168 381 381 224 224 369 369 242 242 168 176 241 241 176 178 193 207 254 258 242 242 330 330 324 346 229 265 127 127 259 259
3327 3 0 182 184 119 129 188 194 180 196 112 112 214 222 000 000 135 135 118 118 196 240 171 171 136 144 154 158 000 000 206 206 182 182 154 166 381 381 224 224 369 385 242 242 180 180 223 239 168 176 197 205 258 258 270 278 000 000 320 340 229 265 119 127 255 257
2522 3 0 184 190 000 000 000 000 180 180 000 000 000 000 000 000 135 147 000 000 000 000 000 000 132 152 000 000 000 000 206 222 190 190 166 166 000 000 000 000 000 000 000 000 168 168 000 000 170 178 193 207 000 000 000 000 000 000 000 000 000 000 000 000 257 000
2475 3 0 190 190 000 000 000 000 180 212 000 000 000 000 000 000 133 135 000 000 000 000 000 000 144 148 000 000 000 000 222 222 178 182 154 154 000 000 000 000 000 000 000 000 180 180 000 000 176 188 000 000 000 000 278 278 000 000 000 000 000 000 000 000 257 263
2086 4 0 184 190 000 000 000 000 212 212 000 000 000 000 000 000 135 135 000 000 000 000 000 000 136 156 000 000 000 000 214 214 182 182 166 166 000 000 000 000 000 000 000 000 174 188 000 000 170 170 197 000 000 000 262 270 000 000 000 000 000 000 000 000 253 253
6103 4 0 184 184 000 000 194 194 212 212 112 112 218 218 000 000 000 000 118 118 226 228 167 187 144 148 154 158 103 115 214 218 182 182 154 166 381 387 224 224 369 369 242 242 188 188 223 223 170 170 197 197 254 254 270 270 340 346 322 322 269 269 127 127 253 253
2348 4 0 184 184 000 000 000 000 196 212 000 000 000 000 000 000 135 135 000 000 000 000 000 000 144 144 000 000 000 000 214 222 178 182 154 154 000 000 000 000 000 000 000 000 176 188 000 000 170 188 197 197 000 000 270 270 000 000 000 000 000 000 000 000 253 259
2354 4 0 184 190 125 131 188 194 196 208 112 112 202 214 189 189 135 135 118 118 228 228 167 179 144 144 158 158 103 103 206 222 178 198 154 166 379 381 222 224 369 391 242 242 176 182 223 223 170 188 197 197 248 254 278 278 340 346 322 322 233 245 127 135 253 261
2374 4 0 184 190 125 131 188 194 196 208 112 112 202 214 189 189 135 135 116 118 228 236 167 191 144 148 154 158 103 115 214 222 178 178 166 166 379 379 222 224 369 411 242 242 182 188 223 223 176 188 197 197 254 254 264 278 000 000 322 322 233 269 127 135 253 261
6093 4 0 184 184 119 131 188 194 196 212 112 112 218 230 189 189 000 000 116 118 000 000 000 000 132 144 154 158 103 103 210 222 178 182 154 166 379 379 222 222 381 391 242 242 182 182 223 223 170 188 197 197 254 254 278 278 346 346 000 000 245 269 000 000 259 259
6094 4 0 184 184 119 131 188 194 196 212 112 112 218 230 189 189 135 135 116 118 202 228 167 167 132 144 154 158 103 103 206 222 178 182 154 166 379 387 222 222 383 391 242 242 182 182 223 223 170 188 197 197 254 254 264 278 340 346 000 000 245 269 000 000 259 261
6082 4 0 184 184 129 131 188 188 196 198 112 124 218 218 189 189 135 135 118 118 226 228 167 179 148 148 154 154 000 000 214 214 000 000 154 154 000 000 224 224 367 367 242 242 188 188 000 000 170 170 000 000 000 000 000 000 000 000 000 000 000 000 000 000 000 000
2402 4 0 184 184 127 131 188 194 180 198 112 112 218 226 189 193 135 135 116 116 220 228 171 179 132 156 154 158 103 103 218 222 178 198 166 166 379 389 224 224 357 369 242 242 174 188 223 223 168 170 197 197 254 254 264 264 340 340 322 324 229 253 127 127 253 259
0976 4 0 184 184 129 129 188 188 194 198 112 112 202 218 189 189 135 147 118 118 220 226 167 191 144 144 154 158 103 103 214 218 178 178 154 166 379 381 222 226 347 357 242 246 174 188 223 225 174 188 197 197 254 254 250 278 340 346 324 338 233 253 127 127 259 261
2266 4 0 184 190 123 131 188 194 196 208 112 112 202 214 000 000 135 147 116 118 226 228 171 183 144 144 154 158 103 103 206 206 178 198 154 154 379 387 222 226 391 411 242 242 174 188 223 223 170 174 197 197 254 254 264 264 346 346 324 324 233 265 127 127 253 253
2267 4 0 190 190 123 129 194 194 196 204 112 112 202 202 189 189 135 147 116 120 226 228 171 191 136 144 158 158 103 103 206 222 178 178 154 154 381 387 224 224 347 357 246 246 174 176 223 223 168 174 000 000 252 254 264 264 340 346 324 324 265 265 127 127 253 253
2273 4 0 184 190 000 000 000 000 180 208 000 000 000 000 000 000 135 135 000 000 000 000 000 000 132 144 000 000 000 000 206 210 178 178 166 182 000 000 000 000 000 000 000 000 176 176 000 000 188 188 197 197 000 000 264 264 000 000 000 000 000 000 000 000 253 253
2286 4 0 184 190 125 131 188 194 196 208 112 112 202 214 189 189 135 149 116 116 202 202 171 191 136 144 158 158 103 103 206 206 182 186 166 166 381 389 224 226 357 411 242 242 168 176 223 223 170 174 197 197 254 254 264 264 340 340 322 346 229 237 127 127 253 253
2287 4 0 184 190 125 131 188 194 196 208 112 112 202 214 189 189 135 149 116 116 202 202 191 191 136 144 158 158 103 103 206 206 178 182 166 166 379 381 224 224 377 411 242 242 188 188 223 223 170 188 197 197 252 254 264 264 342 346 322 346 229 269 127 127 253 253
2284 4 0 184 184 000 000 000 000 208 208 000 000 000 000 000 000 135 149 000 000 000 000 000 000 136 144 000 000 000 000 206 222 178 182 166 166 000 000 000 000 000 000 000 000 188 188 000 000 170 188 197 197 000 000 264 264 000 000 000 000 000 000 000 000 253 253
