# Supplementary material for: Should I Stay or Should I Go? Dispersal and Population Structure in Small, Isolated Desert Populations of West African Crocodiles
Source: PLoS One. 2014 Apr 16;9(4):e94626. doi: 10.1371/journal.pone.0094626 (PMC3989217; doi:10.1371/journal.pone.0094626)
Supplement: Input File S2 — Input file (Phylip format) containing sequences of the 12 s mtDNA fragment. (TXT) [file pone.0094626.s005.txt]

24 421
0976      ??????????????????ACTAACTACACACTACACTCGCCAGGGAATTACGAGCAATTTGCTTAAAACTCAAAGGACTTGACGGTATTTCGAACCCCCCTAGAGGAGCCTGTCCTGTAATCGATAACACACGATCCACCTAACCACCTTTTGCCCTAAACAGCCTGTATACCGCCGTCGCAAGCTAAGCCCGTGAGGGACA-AAACCCCAGCACAATAACACA-CCTCTAAGCTAGTACGTCAGGTCAAGGTGCAGCCTATAAGTTGGTAGAGACGGGCTACATTTTCTACATCATAGAAATTGGTCACGGAGAGGCCTGTGAAACCAGGACTGTCAAAGACGGATTTAGCAGTAAATTAGGAGAAGAGTGCCTAATT??????????????????????????????????????????
2096      ????????????????????????????????ACACTCGCCAGGGAATTACGAGCAATTTGCTTAAAACTCAAAGGACTTGACGGTATTTCGAACCCCCCTAGAGGAGCCTGTCCTGTAATCGATAACACACGATCCACCTAACCACCTTTTGCCCTAAACAGCCTGTATACCGCCGTCGCAAGCTAAGCCCGTGAGGGACA-AAACCCCAGCACAATAACACA-CCTCTAAGCTAGTACGTCAGGTCAAGGTGCAGCCTATAAGTTGGTAGAGACGGGCTACATTTTCTACATCATAGAAATTGGTCACGGAGAGGCCTGTGAAACCAGGACTGTCAAAGACGGATTTAGCAGTAAATTAGGAGAAGAGTGCCTAATT??????????????????????????????????????????
2266      ??????????????????ACTAACTACACACTACACTCGCCAGGGAATTACGAGCAATTTGCTTAAAACTCAAAGGACTTGACGGTATTTCGAACCCCCCTAGAGGAGCCTGTCCTGTAATCGATAACACACGATCCACCTAACCACCTTTTGCCCTAAACAGCCTGTATACCGCCGTCGCAAGCTAAGCCCGTGAGGGACA-AAACCCCAGCACAATAACACA-CCTCTAAGCTAGTACGTCAGGTCAAGGTGCAGCCTATAAGTTGGTAGAGACGGGCTACATTTTCTACATCATAGAAATTGGTCACGGAGAGGCCTGTGAAACCAGGACTGTCAAAGACGGATTTAGCAGTAAATTAGGAGAAGAGTGCCTAATT??????????????????????????????????????????
2267      ??????????????????ACTAACTACACACTACACTCGCCAGGGAATTACGAGCAATTTGCTTAAAACTCAAAGGACTTGACGGTATTTCGAACCCCCCTAGAGGAGCCTGTCCTGTAATCGATAACACACGATCCACCTAACCACCTTTTGCCCTAAACAGCCTGTATACCGCCGTCGCAAGCTAAGCCCGTGAGGGACA-AAACCCCAGCACAATAACACA-CCTCTAAGCTAGTACGTCAGGTCAAGGTGCAGCCTATAAGTTGGTAGAGACGGGCTACATTTTCTACATCATAGAAATTGGTCACGGAGAGGCCTGTGAAACCAGGACTGTCAAAGACGGATTTAGCAGTAAATTAGGAGAAGAGTGCCTAATT??????????????????????????????????????????
2286      ??????????????????ACTAACTACACACTACACTCGCCAGGGAATTACGAGCAATTTGCTTAAAACTCAAAGGACTTGACGGTATTTCGAACCCCCCTAGAGGAGCCTGTCCTGTAATCGATAACACACGATCCACCTAACCACCTTTTGCCCTAAACAGCCTGTATACCGCCGTCGCAAGCTAAGCCCGTGAGGGACA-AAACCCCAGCACAATAACACA-CCTCTAAGCTAGTACGTCAGGTCAAGGTGCAGCCTATAAGTTGGTAGAGACGGGCTACATTTTCTACATCATAGAAATTGGTCACGGAGAGGCCTGTGAAACCAGGACTGTCAAAGACGGATTTAGCAGTAAATTAGGAGAAGAGTGCCTAATT??????????????????????????????????????????
2287      ??????????????????ACTAACTACACACTACACTCGCCAGGGAATTACGAGCAATTTGCTTAAAACTCAAAGGACTTGACGGTATTTCGAACCCCCCTAGAGGAGCCTGTCCTGTAATCGATAACACACGATCCACCTAACCACCTTTTGCCCTAAACAGCCTGTATACCGCCGTCGCAAGCTAAGCCCGTGAGGGACA-AAACCCCAGCACAATAACACA-CCTCTAAGCTAGTACGTCAGGTCAAGGTGCAGCCTATAAGTTGGTAGAGACGGGCTACATTTTCTACATCATAGAAATTGGTCACGGAGAGGCCTGTGAAACCAGGACTGTCAAAGACGGATTTAGCAGTAAATTAGGAGAAGAGTGCCTAATT??????????????????????????????????????????
2354      ??????????????????ACTAACTACACACTACACTCGCCAGGGAATTACGAGCAATTTGCTTAAAACTCAAAGGACTTGACGGTATTTCGAACCCCCCTAGAGGAGCCTGTCCTGTAATCGATAACACACGATCCACCTAACCACCTTTTGCCCTAAACAGCCTGTATACCGCCGTCGCAAGCTAAGCCCGTGAGGGACA-AAACCCCAGCACAATAACACA-CCTCTAAGCTAGTACGTCAGGTCAAGGTGCAGCCTATAAGTTGGTAGAGACGGGCTACATTTTCTACATCATAGAAATTGGTCACGGAGAGGCCTGTGAAACCAGGACTGTCAAAGACGGATTTAGCAGTAAAT-AGGAGAAGAGTGCCTAATT??????????????????????????????????????????
2374      ??????????????????ACTAACTACACACTACACTCGCCAGGGAATTACGAGCAATTTGCTTAAAACTCAAAGGACTTGACGGTATTTCGAACCCCCCTAGAGGAGCCTGTCCTGTAATCGATAACACACGATCCACCTAACCACCTTTTGCCCTAAACAGCCTGTATACCGCCGTCGCAAGCTAAGCCCGTGAGGGACA-AAACCCCAGCACAATAACACA-CCTCTAAGCTAGTACGTCAGGTCAAGGTGCAGCCTATAAGTTGGTAGAGACGGGCTACATTTTCTACATCATAGAAATTGGTCACGGAGAGGCCTGTGAAACCAGGACTGTCAAAGACGGATTTAGCAGTAAATTAGGAGAAGAGTGCCTAATT??????????????????????????????????????????
2402      ??????????????????ACTAACTACACACTACACTCGCCAGGGAATTACGAGCAATTTGCTTAAAACTCAAAGGACTTGACGGTATTTCGAACCCCCCTAGAGGAGCCTGTCCTGTAATCGATAACACACGATCCACCTAACCACCTTTTGCCCTAAACAGCCTGTATACCGCCGTCGCAAGCTAAGCCCGTGAGGGACA-AAACCCCAGCACAATAACACA-CCTCTAAGCTAGTACGTCAGGTCAAGGTGCAGCCTATAAGTTGGTAGAGACGGGCTACATTTTCTACATCATAGAAATTGGTCACGGAGAGGCCTGTGAAACCAGGACTGTCAAAGACGGATTTAGCAGTAAATTAGGAGAAGAGTGCCTAATT??????????????????????????????????????????
2490      ????????????????????????????????ACACTCGCCAGGGAATTACGAGCAATTTGCTTAAAACTCAAAGGACTTGACGGTATTTCGAACCCCCCTAGAGGAGCCTGTCCTGTAATCGATAACACACGATCCACCTAACCACCTTTTGCCCTAAACAGCCTGTATACCGCCGTCGCAAGCTAAGCCCGTGAGGGACA-AAACCCCAGCACAATAACACA-CCTCTAAGCTAGTACGTCAGGTCAAGGTGCAGCCTATAAGTTGGTAGAGACGGGCTACATTTTCTACATCATAGAAATTGGTCACGGAGAGGCCTGTGAAACCAGGACTGTCAAAGACGGATTTAGCAGTAAATTAGGAGAAGAGTGCCTAATT??????????????????????????????????????????
2588      ??????????????????ACTAACTACACACTACACTCGCCAGGGAATTACGAGCAATTTGCTTAAAACTCAAAGGACTTGACGGTATTTCGAACCCCCCTAGAGGAGCCTGTCCTGTAATCGATAACACACGATCCACCTAACCACCTTTTGCCCTAAACAGCCTGTATACCGCCGTCGCAAGCTAAGCCCGTGAGGGACA-AAACCCCAGCACAATAACACA-CCTCTAAGCTAGTACGTCAGGTCAAGGTGCAGCCTATAAGTTGGTAGAGACGGGCTACATTTTCTACATCATAGAAATTGGTCACGGAGAGGCCTGTGAAACCAGGACTGTCAAAGACGGATTTAGCAGTAAATTAGGAGAAGAGTGCCTAATT??????????????????????????????????????????
2642      ??????????????????ACTAACTACACACTACACTCGCCAGGGAATTACGAGCAATTTGCTTAAAACTCAAAGGACTTGACGGTATTTCGAACCCCCCTAGAGGAGCCTGTCCTGTAATCGATAACACACGATCCACCTAACCACCTTTTGCCCTAAACAGCCTGTATACCGCCGTCGCAAGCTAAGCCCGTGAGGGACA-AAACCCCAGCACAATAACACA-CCTCTAAGCTAGTACGTCAGGTCAAGGTGCAGCCTATAAGTTGGTAGAGACGGGCTACATTTTCTACATCATAGAAATTGGTCACGGAGAGGCCTGTGAAACCAGGACTGTCAAAGACGGATTTAGCAGTAAATTAGGAGAAGAGTGCCTAATT??????????????????????????????????????????
2706      ??????????????????ACTAACTACACACTACACTCGCCAGGGAATTACGAGCAATTTGCTTAAAACTCAAAGGACTTGACGGTATTTCGAACCCCCCTAGAGGAGCCTGTCCTGTAATCGATAACACACGATCCACCTAACCACCTTTTGCCCTAAACAGCCTGTATACCGCCGTCGCAAGCTAAGCCCGTGAGGGACA-AAACCCCAGCACAATAACACA-CCTCTAAGCTAGTACGTCAGGTCAAGGTGCAGCCTATAAGTTGGTAGAGACGGGCTACATTTTCTACATCATAGAAATTGGTCACGGAGAGGCCTGTGAAACCAGGACTGTCAAAGACGGATTTAGCAGTAAATTAGGAGAAGAGTGCCTAATT??????????????????????????????????????????
3063      ??????????????????ACTAACTACACACTACACTCGCCAGGGAATTACGAGCAATTTGCTTAAAACTCAAAGGACTTGACGGTATTTCGAACCCCCCTAGAGGAGCCTGTCCTGTAATCGATAACACACGATCCACCTAACCACCTTTTGCCCTAAACAGCCTGTATACCGCCGTCGCAAGCTAAGCCCGTGAGGGACA-AAACCCCAGCACAATAACACA-CCTCTAAGCTAGTACGTCAGGTCAAGGTGCAGCCTATAAGTTGGTAGAGACGGGCTACATTTTCTACATCATAGAAATTGGTCACGGAGAGGCCTGTGAAACCAGGACTGTCAAAGACGGATTTAGCAGTAAATTAGGAGAAGAGTGCCTAATT??????????????????????????????????????????
3076      ??????????????????ACTAACTACACACTACACTCGCCAGGGAATTACGAGCAATTTGCTTAAAACTCAAAGGACTTGACGGTATTTCGAACCCCCCTAGAGGAGCCTGTCCTGTAATCGATAACACACGATCCACCTAACCACCTTTTGCCCTAAACAGCCTGTATACCGCCGTCGCAAGCTAAGCCCGTGAGGGACA-AAACCCCAGCACAATAACACA-CCTCTAAGCTAGTACGTCAGGTCAAGGTGCAGCCTATAAGTTGGTAGAGACGGGCTACATTTTCTACATCATAGAAATTGGTCACGGAGAGGCCTGTGAAACCAGGACTGTCAAAGACGGATTTAGCAGTAAATTAGGAGAAGAGTGCCTAATT??????????????????????????????????????????
3078      ??????????????????ACTAACTACACACTACACTCGCCAGGGAATTACGAGCAATTTGCTTAAAACTCAAAGGACTTGACGGTATTTCGAACCCCCCTAGAGGAGCCTGTCCTGTAATCGATAACACACGATCCACCTAACCACCTTTTGCCCTAAACAGCCTGTATACCGCCGTCGCAAGCTAAGCCCGTGAGGGACA-AAACCCCAGCACAATAACACA-CCTCTAAGCTAGTACGTCAGGTCAAGGTGCAGCCTATAAGTTGGTAGAGACGGGCTACATTTTCTACATCATAGAAATTGGTCACGGAGAGGCCTGTGAAACCAGGACTGTCAAAGACGGATTTAGCAGTAAATTAGGAGAAGAGTGCCTAATT??????????????????????????????????????????
3327      ??????????????????ACTAACTACACACTACACTCGCCAGGGAATTACGAGCAATTTGCTTAAAACTCAAAGGACTTGACGGTATTTCGAACCCCCCTAGAGGAGCCTGTCCTGTAATCGATAACACACGATCCACCTAACCACCTTTTGCCCTAAACAGCCTGTATACCGCCGTCGCAAGCTAAGCCCGTGAGGGACA-AAACCCCAGCACAATAACACA-CCTCTAAGCTAGTACGTCAGGTCAAGGTGCAGCCTATAAGTTGGTAGAGACGGGCTACATTTTCTACATCATAGAAATTGGTCACGGAGAGGCCTGTGAAACCAGGACTGTCAAAGACGGATTTAGCAGTAAATTAGGAGAAGAGTGCCTAATT??????????????????????????????????????????
3368      ??????????????????ACTAACTACACACTACACTCGCCAGGGAATTACGAGCAATTTGCTTAAAACTCAAAGGACTTGACGGTATTTCGAACCCCCCTAGAGGAGCCTGTCCTGTAATCGATAACACACGATCCACCTAACCACCTTTTGCCCTAAACAGCCTGTATACCGCCGTCGCAAGCTAAGCCCGTGAGGGACA-AAACCCCAGCACAATAACACA-CCTCTAAGCTAGTACGTCAGGTCAAGGTGCAGCCTATAAGTTGGTAGAGACGGGCTACATTTTCTACATCATAGAAATTGGTCACGGAGAGGCCTGTGAAACCAGGACTGTCAAAGACGGATTTAGCAGTAAATTAGGAGAAGAGTGCCTAATT??????????????????????????????????????????
3422      ??????????????????ACTAACTACACACTACACTCGCCAGGGAATTACGAGCAATTTGCTTAAAACTCAAAGGACTTGACGGTATTTCGAACCCCCCTAGAGGAGCCTGTCCTGTAATCGATAACACACGATCCACCTAACCACCTTTTGCCCTAAACAGCCTGTATACCGCCGTCGCAAGCTAAGCCCGTGAGGGACA-AAACCCCAGCACAATAACACA-CCTCTAAGCTAGTACGTCAGGTCAAGGTGCAGCCTATAAGTTGGTAGAGACGGGCTACATTTTCTACATCATAGAAATTGGTCACGGAGAGGCCTGTGAAACCAGGACTGTCAAAGACGGATTTAGCAGTAAATTAGGAGAAGAGTGCCTAATT??????????????????????????????????????????
3632      ??????????????????ACTAACCACACACTACACTCGCCAGGGGATTACGAGCAATTTGCTTAAAACTCAAAGGACTTGACGGTATTTCGAACCCACCTAGAGGAGCCTGTCCTATAATCGACAATACACGATCCACCCAACCACCTTTTGCCCTAAGCAGCCTGTATACCGCCGTCGCAAGCTTAGCCCATGAGGGACA-AGAACCTAGCACAATAACTCA-CTTCTGAGCTAGTACGTCAGGTCAAGGTGCAGCCAATAAGTTGGTAGAGATGGGCTACATTTTCTACATCATAGAAATTAGTCACGGAGAGGCCTGTGAAACCAGGACTGTCAAAGACGGATTTAGCAGTAAATTAGGAGAAGAGTGCCTAATT??????????????????????????????????????????
4607      ??????????????????ACTAACTACACACTACACTCGCCAGGGAATTACGAGCAATTTGCTTAAAACTCAAAGGACTTGACGGTATTTCGAACCCCCCTAGAGGAGCCTGTCCTGTAATCGATAACACACGATCCACCTAACCACCTTTTGCCCTAAACAGCCTGTATACCGCCGTCGCAAGCTAAGCCCGTGAGGGACA-AAACCCCAGCACAATAACACA-CCTCTAAGCTAGTACGTCAGGTCAAGGTGCAGCCTATAAGTTGGTAGAGACGGGCTACATTTTCTACATCATAGAAATTGGTCACGGAGAGGCCTGTGAAACCAGGACTGTCAAAGACGGATTTAGCAGTAAATTAGGAGAAGAGTGCCTAATT??????????????????????????????????????????
4629      ??????????????????ACTAACTACACACTACACTCGCCAGGGAATTACGAGCAATTTGCTTAAAACTCAAAGGACTTGACGGTATTTCGAACCCCCCTAGAGGAGCCTGTCCTGTAATCGATAACACACGATCCACCTAACCACCTTTTGCCCTAAACAGCCTGTATACCGCCGTCGCAAGCTAAGCCCGTGAGGGACA-AAACCCCAGCACAATAACACA-CCTCTAAGCTAGTACGTCAGGTCAAGGTGCAGCCTATAAGTTGGTAGAGACGGGCTACATTTTCTACATCATAGAAATTGGTCACGGAGAGGCCTGTGAAACCAGGACTGTCAAAGACGGATTTAGCAGTAAATTAGGAGAAGAGTGCCTAATT??????????????????????????????????????????
4878      ??????????????????ACTAACTACACACTACACTCGCCAGGGAATTACGAGCAATTTGCTTAAAACTCAAAGGACTTGACGGTATTTCGAACCCCCCTAGAGGAGCCTGTCCTGTAATCGATAACACACGATCCACCTAACCACCTTTTGCCCTAAACAGCCTGTATACCGCCGTCGCAAGCTAAGCCCGTGAGGGACA-AAACCCCAGCACAATAACACA-CCTCTAAGCTAGTACGTCAGGTCAAGGTGCAGCCTATAAGTTGGTAGAGACGGGCTACATTTTCTACATCATAGAAATTGGTCACGGAGAGGCCTGTGAAACCAGGACTGTCAAAGACGGATTTAGCAGTAAATTAGGAGAAGAGTGCCTAATT??????????????????????????????????????????
5323      ??????????????????ACTAACTACACACTACACTCGCCAGGGAATTACGAGCAATTTGCTTAAAACTCAAAGGACTTGACGGTATTTCGAACCCCCCTAGAGGAGCCTGTCCTGTAATCGATAACACACGATCCACCTAACCACCTTTTGCCCTAAACAGCCTGTATACCGCCGTCGCAAGCTAAGCCCGTGAGGGACA-AAACCCCAGCACAATAACACA-CCTCTAAGCTAGTACGTCAGGTCAAGGTGCAGCCTATAAGTTGGTAGAGACGGGCTACATTTTCTACATCATAGAAATTGGTCACGGAGAGGCCTGTGAAACCAGGACTGTCAAAGACGGATTTAGCAGTAAATTAGGAGAAGAGTGCCTAATT??????????????????????????????????????????
