# Supplementary material for: Should I Stay or Should I Go? Dispersal and Population Structure in Small, Isolated Desert Populations of West African Crocodiles
Source: PLoS One. 2014 Apr 16;9(4):e94626. doi: 10.1371/journal.pone.0094626 (PMC3989217; doi:10.1371/journal.pone.0094626)
Supplement: Input File S3 — Input file (Phylip format) containing sequences of the ND4 mtDNA fragment. (TXT) [file pone.0094626.s006.txt]

26 878
0976      AACTCGGGGGTTATGGTCTACTACGAATTACGAATCTACTAACTGAACAAACCACACCCTCTTACATCCTGCCCCTAGCAGTAGCACTATGAGGTGCACTCATAACTGGCATAATCTGCCTACGACAGACAGACCTAAAATCCCTAATCGCCTACTCCTCAGTAAGCCACATAGGATTAATAACAAGCTCAATCCTCACTCGTAATCAACTGGCCCCCTCAGGCTCAATAATTATAATAGTAGCCCACGGCCTTACATCCTCAATACTATTCTGCTTGGCAAATATTACTTACGAGCGAACACACTCACGAACCCTCCTACTAACGCAAGGAGTACAACTCACCACCCCAATCATAACATCCTGATGACTTCTAGCCTGCTTAACAAACATAGCACTCCCCCCAACAATTAATTTTATTGGAGAACTCACCCTTATAGTATCACTATTTGACTGAGCGGACATTACTGTCTTTCTAACAGGACTAAGCGCATTCATCACCTCGATTTACACCCTACACATATTCTCCTCCACCCAACAAGGAACCCTCCCAAACCATATTATTACGATAAGCCCGACCCAAACGCGAGAACACCTACTAATAGCATTACACTCAGCACCATCAATTGCTTTAATTGCTATCCCTCAACTAATGTATTGCCAGTAAACCGTGACAGCTGACAAGAGCGCACCAACTATGAGAGTACCCACAAGAACTGCTAATTCTACCCCCCGGATTTAACCACCCGGCTCTCATATTACATAATACTGACCTGTAGATATAGTTTAAACAAAACGTTAGAATGTGGACCTAAAAACAGGAACTCACTTACTCCTTATCTACCAACATATA-CTTTACCACAGATACTACAGAGCTTT
2096      AACTCGGGGGTTATGGTCTACTACGAATTACGAATCTACTAACTGAACAAACCACACCCTCTTACATCCTGCCCCTAGCAGTAGCACTATGAGGTGCACTCATAACTGGCATAATCTGCCTACGACAGACAGACCTAAAATCCCTAATCGCCTACTCCTCAGTAAGCCACATAGGATTAATAACAAGCTCAATCCTCACTCGTAATCAACTGGCCCCCTCAGGCTCAATAATTATAATAGTAGCCCACGGCCTTACATCCTCAATACTATTCTGCTTGGCAAATATTACTTACGAGCGAACACACTCACGAACCCTCCTACTAACGCAAGGAGTACAACTCACCACCCCAATCATAACATCCTGATGACTTCTAGCCTGCTTAACAAACATAGCACTCCCCCCAACAATTAATTTTATTGGAGAACTCACCCTTATAGTATCACTATTTGACTGAGCGGACATTACTGTCTTTCTAACAGGACTAAGCGCATTCATCACCTCGATTTACACCCTACACATATTCTCCTCCACCCAACAAGGAACCCTCCCAAACCATATTATTACGATAAGCCCGACCCAAACGCGAGAACACCTACTAATAGCATTACACTCAACACCATCAATTGCTTTAATTGCTATCCCTCAACTAATGTATTGCCAGTAAACCGTGACAGCTGACAAGAGCGCACCAACTATGAGAGTACCCACAAGAACTGCTAATTCTACCCCCCGGATTTAACCACCCGGCTCTCATATTACATAATACTGACCTGTAGATATAGTTTAAACAAAACGTTAGAATGTGGACCTAAAAACAGGAACTCACTTACTCCTTATCTACCAACATATA-CTTTACCACAGATACTACAGAGCTTT
2266      AACTCGGGGGTTATGGTCTACTACGAATTACGAATCTACTAACTGAACAAACCACACCCTCTTACATCCTGCCCCTAGCAGTAGCACTATGAGGTGCACTCATAACTGGCATAATCTGCCTACGACAGACAGACCTAAAATCCCTAATCGCCTACTCCTCAGTAAGCCACATAGGATTAATAACAAGCTCAATCCTCACTCGTAATCAACTGGCCCCCTCAGGCTCAATAATTATAATAGTAGCCCACGGCCTTACATCCTCAATACTATTCTGCTTGGCAAATATTACTTACGAGCGAACACACTCACGAACCCTCCTACTAACGCAAGGAGTACAACTCACCACCCCAATCATAACATCCTGATGACTTCTAGCCTGCTTAACAAACATAGCACTCCCCCCAACAATTAATTTTATTGGAGAACTCACCCTTATAGTATCACTATTTGACTGAGCGGACATTACTGTCTTTCTAACAGGACTAAGCGCATTCATCACCTCGATTTACACCCTACACATATTCTCCTCCACCCAACAAGGAACCCTCCCAAACCATATTATTACGATAAGCCCGACCCAAACGCGAGAACACCTACTAATAGCATTACACTCAGCACCATCAATTGCTTTAATTGCTATCCCTCAACTAATGTATTGCCAGTAAACCGTGACAGCTGACAAGAGCGCACCAACTATGAGAGTACCCACAAGAACTGCTAATTCTACCCCCCGGATTTAACCACCCGGCTCTCATATTACATAATACTGACCTGTAGATATAGTTTAAACAAAACGTTAGAATGTGGACCTAAAAACAGGAACTCACTTACTCCTTATCTACCAACATATA-CTTTACCACAGATACTACAGAGCTTT
2267      AACTCGGGGGTTATGGTCTACTACGAATTACGAATCTACTAACTGAACAAACCACACCCTCTTACATCCTGCCCCTAGCAGTAGCACTATGAGGTGCACTCATAACTGGCATAATCTGCCTACGACAGACAGACCTAAAATCCCTAATCGCCTACTCCTCAGTAAGCCACATAGGATTAATAACAAGCTCAATCCTCACTCGTAATCAACTGGCCCCCTCAGGCTCAATAATTATAATAGTAGCCCACGGCCTTACATCCTCAATACTATTCTGCTTGGCAAATATTACTTACGAGCGAACACACTCACGAACCCTCCTACTAACGCAAGGAGTACAACTCACCACCCCAATCATAACATCCTGATGACTTCTAGCCTGCTTAACAAACATAGCACTCCCCCCAACAATTAATTTTATTGGAGAACTCACCCTTATAGTATCACTATTTGACTGAGCGGACATTACTGTCTTTCTAACAGGACTAAGCGCATTCATCACCTCGATTTACACCCTACACATATTCTCCTCCACCCAACAAGGAACCCTCCCAAACCATATTATTACGATAAGCCCGACCCAAACGCGAGAACACCTACTAATAGCATTACACTCAGCACCATCAATTGCTTTAATTGCTATCCCTCAACTAATGTATTGCCAGTAAACCGTGACAGCTGACAAGAGCGCACCAACTATGAGAGTACCCACAAGAACTGCTAATTCTACCCCCCGGATTTAACCACCCGGCTCTCATATTACATAATACTGACCTGTAGATATAGTTTAAACAAAACGTTAGAATGTGGACCTAAAAACAGGAACTCACTTACTCCTTATCTACCAACATATA-CTTTACCACAGATACTACAGAGCTTT
2286      AACTCGGGGGTTATGGTCTACTACGAATTACGAATCTACTAACTGAACAAACCACACCCTCTTACATCCTGCCCCTAGCAGTAGCACTATGAGGTGCACTCATAACTGGCATAATCTGCCTACGACAGACAGACCTAAAATCCCTAATCGCCTACTCCTCAGTAAGCCACATAGGATTAATAACAAGCTCAATCCTCACTCGTAATCAACTGGCCCCCTCAGGCTCAATAATTATAATAGTAGCCCACGGCCTTACATCCTCAATACTATTCTGCTTGGCAAATATTACTTACGAGCGAACACACTCACGAACCCTCCTACTAACGCAAGGAGTACAACTCACCACCCCAATCATAACATCCTGATGACTTCTAGCCTGCTTAACAAACATAGCACTCCCCCCAACAATTAATTTTATTGGAGAACTCACCCTTATAGTATCACTATTTGACTGAGCGGACATTACTGTCTTTCTAACAGGACTAAGCGCATTCATCACCTCGATTTACACCCTACACATATTCTCCTCCACCCAACAAGGAACCCTCCCAAACCATATTATTACGATAAGCCCGACCCAAACGCGAGAACACCTACTAATAGCATTACACTCAACACCATCAATTGCTTTAATTGCTATCCCTCAACTAATGTATTGCCAGTAAACCGTGACAGCTGACAAGAGCGCACCAACTATGAGAGTACCCACAAGAACTGCTAATTCTACCCCCCGGATTTAACCACCCGGCTCTCATATTACATAATACTGACCTGTAGATATAGTTTAAACAAAACGTTAGAATGTGGACCTAAAAACAGGAACTCACTTACTCCTTATCTACCAACATATA-CTTTACCACAGATACTACAGAGCTTT
2287      AACTCGGGGGTTATGGTCTACTACGAATTACGAATCTACTAACTGAACAAACCACACCCTCTTACATCCTGCCCCTAGCAGTAGCACTATGAGGTGCACTCATAACTGGCATAATCTGCCTACGACAGACAGACCTAAAATCCCTAATCGCCTACTCCTCAGTAAGCCACATAGGATTAATAACAAGCTCAATCCTCACTCGTAATCAACTGGCCCCCTCAGGCTCAATAATTATAATAGTAGCCCACGGCCTTACATCCTCAATACTATTCTGCTTGGCAAATATTACTTACGAGCGAACACACTCACGAACCCTCCTACTAACGCAAGGAGTACAACTCACCACCCCAATCATAACATCCTGATGACTTCTAGCCTGCTTAACAAACATAGCACTCCCCCCAACAATTAATTTTATTGGAGAACTCACCCTTATAGTATCACTATTTGACTGAGCGGACATTACTGTCTTTCTAACAGGACTAAGCGCATTCATCACCTCGATTTACACCCTACACATATTCTCCTCCACCCAACAAGGAACCCTCCCAAACCATATTATTACGATAAGCCCGACCCAAACGCGAGAACACCTACTAATAGCATTACACTCAACACCATCAATTGCTTTAATTGCTATCCCTCAACTAATGTATTGCCAGTAAACCGTGACAGCTGACAAGAGCGCACCAACTATGAGAGTACCCACAAGAACTGCTAATTCTACCCCCCGGATTTAACCACCCGGCTCTCATATTACATAATACTGACCTGTAGATATAGTTTAAACAAAACGTTAGAATGTGGACCTAAAAACAGGAACTCACTTACTCCTTATCTACCAACATATA-CTTTACCACAGATACTACAGAGCTTT
2354      AACTCGGGGGTTATGGTCTACTACGAATTACGAATCTACTAACTGAACAAACCACACCCTCTTACATCCTGCCCCTAGCAGTAGCACTATGAGGTGCACTCATAACTGGCATAATCTGCCTACGACAGACAGACCTAAAATCCCTAATCGCCTACTCCTCAGTAAGCCACATAGGATTAATAACAAGCTCAATCCTCACTCGTAATCAACTGGCCCCCTCAGGCTCAATAATTATAATAGTAGCCCACGGCCTTACATCCTCAATACTATTCTGCTTGGCAAATATTACTTACGAGCGAACACACTCACGAACCCTCCTACTAACGCAAGGAGTACAACTCACCACCCCAATCATAACATCCTGATGACTTCTAGCCTGCTTAACAAACATAGCACTCCCCCCAACAATTAATTTTATTGGAGAACTCACCCTTATAGTATCACTATTTGACTGAGCGGACATTACTGTCTTTCTAACAGGACTAAGCGCATTCATCACCTCGATTTACACCCTACACATATTCTCCTCCACCCAACAAGGAACCCTCCCAAACCATATTATTACGATAAGCCCGACCCAAACGCGAGAACACCTACTAATAGCATTACACTCAGCACCATCAATTGCTTTAATTGCTATCCCTCAACTAATGTATTGCCAGTAAACCGTGACAGCTGACAAGAGCGCACCAACTATGAGAGTACCCACAAGAACTGCTAATTCTACCCCCCGGATTTAACCACCCGGCTCTCATATTACATAATACTGACCTGTAGATATAGTTTAAACAAAACGTTAGAATGTGGACCTAAAAACAGGAACTCACTTACTCCTTATCTACCAACATATA-CTTTACCACAGATACTACAGAGCTTT
2374      AACTCGGGGGTTATGGTCTACTACGAATTACGAATCTACTAACTGAACAAACCACACCCTCTTACATCCTGCCCCTAGCAGTAGCACTATGAGGTGCACTCATAACTGGCATAATCTGCCTACGACAGACAGACCTAAAATCCCTAATCGCCTACTCCTCAGTAAGCCACATAGGATTAATAACAAGCTCAATCCTCACTCGTAATCAACTGGCCCCCTCAGGCTCAATAATTATAATAGTAGCCCACGGCCTTACATCCTCAATACTATTCTGCTTGGCAAATATTACTTACGAGCGAACACACTCACGAACCCTCCTACTAACGCAAGGAGTACAACTCACCACCCCAATCATAACATCCTGATGACTTCTAGCCTGCTTAACAAACATAGCACTCCCCCCAACAATTAATTTTATTGGAGAACTCACCCTTATAGTATCACTATTTGACTGAGCGGACATTACTGTCTTTCTAACAGGACTAAGCGCATTCATCACCTCGATTTACACCCTACACATATTCTCCTCCACCCAACAAGGAACCCTCCCAAACCATATTATTACGATAAGCCCGACCCAAACGCGAGAACACCTACTAATAGCATTACACTCAACACCATCAATTGCTTTAATTGCTATCCCTCAACTAATGTATTGCCAGTAAACCGTGACAGCTGACAAGAGCGCACCAACTATGAGAGTACCCACAAGAACTGCTAATTCTACCCCCCGGATTTAACCACCCGGCTCTCATATTACATAATACTGACCTGTAGATATAGTTTAAACAAAACGTTAGAATGTGGACCTAAAAACAGGAACTCACTTACTCCTTATCTACCAACATATA-CTTTACCACAGATACTACAGAGCTTT
2402      AACTCGGGGGTTATGGTCTACTACGAATTACGAATCTACTAACTGAACAAACCACACCCTCTTACATCCTGCCCCTAGCAGTAGCACTATGAGGTGCACTCATAACTGGCATAATCTGCCTACGACAGACAGACCTAAAATCCCTAATCGCCTACTCCTCAGTAAGCCACATAGGATTAATAACAAGCTCAATCCTCACTCGTAATCAACTGGCCCCCTCAGGCTCAATAATTATAATAGTAGCCCACGGCCTTACATCCTCAATACTATTCTGCTTGGCAAATATTACTTACGAGCGAACACACTCACGAACCCTCCTACTAACGCAAGGAGTACAACTCACCACCCCAATCATAACATCCTGATGACTTCTAGCCTGCTTAACAAACATAGCACTCCCCCCAACAATTAATTTTATTGGAGAACTCACCCTTATAGTATCACTATTTGACTGAGCGGACATTACTGTCTTTCTAACAGGACTAAGCGCATTCATCACCTCGATTTACACCCTACACATATTCTCCTCCACCCAACAAGGAACCCTCCCAAACCATATTATTACGATAAGCCCGACCCAAACGCGAGAACACCTACTAATAGCATTACACTCAGCACCATCAATTGCTTTAATTGCTATCCCTCAACTAATGTATTGCCAGTAAACCGTGACAGCTGACAAGAGCGCACCAACTATGAGAGTACCCACAAGAACTGCTAATTCTACCCCCCGGATTTAACCACCCGGCTCTCATATTACATAATACTGACCTGTAGATATAGTTTAAACAAAACGTTAGAATGTGGACCTAAAAACAGGAACTCACTTACTCCTTATCTACCAACATATA-CTTTACCACAGATACTACAGAGCTTT
2490      AACTCGGGGGTTATGGTCTACTACGAATTACGAATCTACTAACTGAACAAACCACACCCTCTTACATCCTGCCCCTAGCAGTAGCACTATGAGGTGCACTCATAACTGGCATAATCTGCCTACGACAGACAGACCTAAAATCCCTAATCGCCTACTCCTCAGTAAGCCACATAGGATTAATAACAAGCTCAATCCTCACTCGTAATCAACTGGCCCCCTCAGGCTCAATAATTATAATAGTAGCCCACGGCCTTACATCCTCAATACTATTCTGCTTGGCAAATATTACTTACGAGCGAACACACTCACGAACCCTCCTACTAACGCAAGGAGTACAACTCACCACCCCAATCATAACATCCTGATGACTTCTAGCCTGCTTAACAAACATAGCACTCCCCCCAACAATTAATTTTATTGGAGAACTCACCCTTATAGTATCACTATTTGACTGAGCGGACATTACTGTCTTTCTAACAGGACTAAGCG?????????????????????????????????????????????????????????????????????????????????????????????????????????????????????????????????????????????????????????????????????????????????????????????????????????????????????????????????????????????????????????????????????????????????????????????????????????????????????????????????????????????????????????????????????????????????????????????????????
2588      AACTCGGGGGTTATGGTCTACTACGAATTACGAATCTACTAACTGAACAAACCACACCCTCTTACATCCTGCCCCTAGCAGTAGCACTATGAGGTGCACTCATAACTGGCATAATCTGCCTACGACAGACAGACCTAAAATCCCTAATCGCCTACTCCTCAGTAAGCCACATAGGATTAATAACAAGCTCAATCCTCACTCGTAATCAACTGGCCCCCTCAGGCTCAATAATTATAATAGTAGCCCACGGCCTTACATCCTCAATACTATTCTGCTTGGCAAATATTACTTACGAGCGAACACACTCACGAACCCTCCTACTAACGCAAGGAGTACAACTCACCACCCCAATCATAACATCCTGATGACTTCTAGCCTGCTTAACAAACATAGCACTCCCCCCAACAATTAATTTTATTGGAGAACTCACCCTTATAGTATCACTATTTGACTGAGCGGACATTACTGTCTTTCTAACAGGACTAAGCGCATTCATCACCTCGATTTACACCCTACACATATTCTCCTCCACCCAACAAGGAACCCTCCCAAACCATATTATTACGATAAGCCCGACCCAAACGCGAGAACACCTACTAATAGCATTACACTCAGCACCATCAATTGCTTTAATTGCTATCCCTCAACTAATGTATTGCCAGTAAACCGTGACAGCTGACAAGAGCGCACCAACTATGAGAGTACCCACAAGAACTGCTAATTCTACCCCCCGGATTTAACCACCCGGCTCTCATATTACATAATACTGACCTGTAGATATAGTTTAAACAAAACGTTAGAATGTGGACCTAAAAACAGGAACTCACTTACTCCTTATCTACCAACATATA-CTTTACCACAGATACTACAGAGCTTT
2642      AACTCGGGGGTTATGGTCTACTACGAATTACGAATCTACTAACTGAACAAACCACACCCTCTTACATCCTGCCCCTAGCAGTAGCACTATGAGGTGCACTCATAACTGGCATAATCTGCCTACGACAGACAGACCTAAAATCCCTAATCGCCTACTCCTCAGTAAGCCACATAGGATTAATAACAAGCTCAATCCTCACTCGTAATCAACTGGCCCCCTCAGGCTCAATAATTATAATAGTAGCCCACGGCCTTACATCCTCAATACTATTCTGCTTGGCAAATATTACTTACGAGCGAACACACTCACGAACCCTCCTACTAACGCAAGGAGTACAACTCACCACCCCAATCATAACATCCTGATGACTTCTAGCCTGCTTAACAAACATAGCACTCCCCCCAACAATTAATTTTATTGGAGAACTCACCCTTATAGTATCACTATTTGACTGAGCGGACATTACTGTCTTTCTAACAGGACTAAGCGCATTCATCACCTCGATTTACACCCTACACATATTCTCCTCCACCCAACAAGGAACCCTCCCAAACCATATTATTACGATAAGCCCGACCCAAACGCGAGAACACCTACTAATAGCATTACACTCAGCACCATCAATTGCTTTAATTGCTATCCCTCAACTAATGTATTGCCAGTAAACCGTGACAGCTGACAAGAGCGCACCAACTATGAGAGTACCCACAAGAACTGCTAATTCTACCCCCCGGATTTAACCACCCGGCTCTCATATTACATAATACTGACCTGTAGATATAGTTTAAACAAAACGTTAGAATGTGGACCTAAAAACAGGAACTCACTTACTCCTTATCTACCAACATATA-CTTTACCACAGATACTACAGAGCTTT
2706      AACTCGGGGGTTATGGTCTACTACGAATTACGAATCTACTAACTGAACAAACCACACCCTCTTACATCCTGCCCCTAGCAGTAGCACTATGAGGTGCACTCATAACTGGCATAATCTGCCTACGACAGACAGACCTAAAATCCCTAATCGCCTACTCCTCAGTAAGCCACATAGGATTAATAACAAGCTCAATCCTCACTCGTAATCAACTGGCCCCCTCAGGCTCAATAATTATAATAGTAGCCCACGGCCTTACATCCTCAATACTATTCTGCTTGGCAAATATTACTTACGAGCGAACACACTCACGAACCCTCCTACTAACGCAAGGAGTACAACTCACCACCCCAATCATAACATCCTGATGACTTCTAGCCTGCTTAACAAACATAGCACTCCCCCCAACAATTAATTTTATTGGAGAACTCACCCTTATAGTATCACTATTTGACTGAGCGGACATTACTGTCTTTCTAACAGGACTAAGCGCATTCATCACCTCGATTTACACCCTACACATATTCTCCTCCACCCAACAAGGAACCCTCCCAAACCATATTATTACGATAAGCCCGACCCAAACGCGAGAACACCTACTAATAGCATTACACTCAGCACCATCAATTGCTTTAATTGCTATCCCTCAACTAATGTATTGCCAGTAAACCGTGACAGCTGACAAGAGCGCACCAACTATGAGAGTACCCACAAGAACTGCTAATTCTACCCCCCGGATTTAACCACCCGGCTCTCATATTACATAATACTGACCTGTAGATATAGTTTAAACAAAACGTTAGAATGTGGACCTAAAAACAGGAACTCACTTACTCCTTATCTACCAACATATA-CTTTACCACAGATACTACAGAGCTTT
3063      AACTCGGGGGTTATGGTCTACTACGAATTACGAATCTACTAACTGAACAAACCACACCCTCTTACATCCTGCCCCTAGCAGTAGCACTATGAGGTGCACTCATAACTGGCATAATCTGCCTACGACAGACAGACCTAAAATCCCTAATCGCCTACTCCTCAGTAAGCCACATAGGATTAATAACAAGCTCAATCCTCACTCGTAATCAACTGGCCCCCTCAGGCTCAATAATTATAATAGTAGCCCACGGCCTTACATCCTCAATACTATTCTGCTTGGCAAATATTACTTACGAGCGAACACACTCACGAACCCTCCTACTAACGCAAGGAGTACAACTCACCACCCCAATCATAACATCCTGATGACTTCTAGCCTGCTTAACAAACATAGCACTCCCCCCAACAATTAATTTTATTGGAGAACTCACCCTTATAGTATCACTATTTGACTGAGCGGACATTACTGTCTTTCTAACAGGACTAAGCGCATTCATCACCTCGATTTACACCCTACACATATTCTCCTCCACCCAACAAGGAACCCTCCCAAACCATATTATTACGATAAGCCCGACCCAAACGCGAGAACACCTACTAATAGCATTACACTCAGCACCATCAATTGCTTTAATTGCTATCCCTCAACTAATGTATTGCCAGTAAACCGTGACAGCTGACAAGAGCGCACCAACTATGAGAGTACCCACAAGAACTGCTAATTCTACCCCCCGGATTTAACCACCCGGCTCTCATATTACATAATACTGACCTGTAGATATAGTTTAAACAAAACGTTAGAATGTGGACCTAAAAACAGGAACTCACTTACTCCTTATCTACCAACATATA-CTTTACCACAGATACTACAGAGCTTT
3076      AACTCGGGGGTTATGGTCTACTACGAATTACGAATCTACTAACTGAACAAACCACACCCTCTTACATCCTGCCCCTAGCAGTAGCACTATGAGGTGCACTCATAACTGGCATAATCTGCCTACGACAGACAGACCTAAAATCCCTAATCGCCTACTCCTCAGTAAGCCACATAGGATTAATAACAAGCTCAATCCTCACTCGTAATCAACTGGCCCCCTCAGGCTCAATAATTATAATAGTAGCCCACGGCCTTACATCCTCAATACTATTCTGCTTGGCAAATATTACTTACGAGCGAACACACTCACGAACCCTCCTACTAACGCAAGGAGTACAACTCACCACCCCAATCATAACATCCTGATGACTTCTAGCCTGCTTAACAAACATAGCACTCCCCCCAACAATTAATTTTATTGGAGAACTCACCCTTATAGTATCACTATTTGACTGAGCGGACATTACTGTCTTTCTAACAGGACTAAGCGCATTCATCACCTCGATTTACACCCTACACATATTCTCCTCCACCCAACAAGGAACCCTCCCAAACCATATTATTACGATAAGCCCGACCCAAACGCGAGAACACCTACTAATAGCATTACACTCAGCACCATCAATTGCTTTAATTGCTATCCCTCAACTAATGTATTGCCAGTAAACCGTGACAGCTGACAAGAGCGCACCAACTATGAGAGTACCCACAAGAACTGCTAATTCTACCCCCCGGATTTAACCACCCGGCTCTCATATTACATAATACTGACCTGTAGATATAGTTTAAACAAAACGTTAGAATGTGGACCTAAAAACAGGAACTCACTTACTCCTTATCTACCAACATATA-CTTTACCACAGATACTACAGAGCTTT
3077      AACTCGGGGGTTATGGTCTACTACGAATTACGAATCTACTAACTGAACAAACCACACCCTCTTACATCCTGCCCCTAGCAGTAGCACTATGAGGTGCACTCATAACTGGCATAATCTGCCTACGACAGACAGACCTAAAATCCCTAATCGCCTACTCCTCAGTAAGCCACATAGGATTAATAACAAGCTCAATCCTCACTCGTAATCAACTGGCCCCCTCAGGCTCAATAATTATAATAGTAGCCCACGGCCTTACATCCTCAATACTATTCTGCTTGGCAAATATTACTTACGAGCGAACACACTCACGAACCCTCCTACTAACGCAAGGAGTACAACTCACCACCCCAATCATAACATCCTGATGACTTCTAGCCTGCTTAACAAACATAGCACTCCCCCCAACAATTAATTTTATTGGAGAACTCACCCTTATAGTATCACTATTTGACTGAGCGGACATTACTGTCTTTCTAACAGGACTAAGCGCATTCATCACCTCGATTTACACCCTACACATATTCTCCTCCACCCAACAAGGAACCCTCCCAAACCATATTATTACGATAAGCCCGACCCAAACGCGAGAACACCTACTAATAGCATTACACTCAGCACCATCAATTGCTTTAATTGCTATCCCTCAACTAATGTATTGCCAGTAAACCGTGACAGCTGACAAGAGCGCACCAACTATGAGAGTACCCACAAGAACTGCTAATTCTACCCCCCGGATTTAACCACCCGGCTCTCATATTACATAATACTGACCTGTAGATATAGTTTAAACAAAACGTTAGAATGTGGACCTAAAAACAGGAACTCACTTACTCCTTATCTACCAACATATA-CTTTACCACAGATACTACAGAGCTTT
3078      AACTCGGGGGTTATGGTCTACTACGAATTACGAATCTACTAACTGAACAAACCACACCCTCTTACATCCTGCCCCTAGCAGTAGCACTATGAGGTGCACTCATAACTGGCATAATCTGCCTACGACAGACAGACCTAAAATCCCTAATCGCCTACTCCTCAGTAAGCCACATAGGATTAATAACAAGCTCAATCCTCACTCGTAATCAACTGGCCCCCTCAGGCTCAATAATTATAATAGTAGCCCACGGCCTTACATCCTCAATACTATTCTGCTTGGCAAATATTACTTACGAGCGAACACACTCACGAACCCTCCTACTAACGCAAGGAGTACAACTCACCACCCCAATCATAACATCCTGATGACTTCTAGCCTGCTTAACAAACATAGCACTCCCCCCAACAATTAATTTTATTGGAGAACTCACCCTTATAGTATCACTATTTGACTGAGCGGACATTACTGTCTTTCTAACAGGACTAAGCGCATTCATCACCTCGATTTACACCCTACACATATTCTCCTCCACCCAACAAGGAACCCTCCCAAACCATATTATTACGATAAGCCCGACCCAAACGCGAGAACACCTACTAATAGCATTACACTCAGCACCATCAATTGCTTTAATTGCTATCCCTCAACTAATGTATTGCCAGTAAACCGTGACAGCTGACAAGAGCGCACCAACTATGAGAGTACCCACAAGAACTGCTAATTCTACCCCCCGGATTTAACCACCCGGCTCTCATATTACATAATACTGACCTGTAGATATAGTTTAAACAAAACGTTAGAATGTGGACCTAAAAACAGGAACTCACTTACTCCTTATCTACCAACATATA-CTTTACCACAGATACTACAGAGCTTT
3089      AACTCGGGGGTTATGGTCTACTACGAATTACGAATCTACTAACTGAACAAACCACACCCTCTTACATCCTGCCCCTAGCAGTAGCACTATGAGGTGCACTCATAACTGGCATAATCTGCCTACGACAGACAGACCTAAAATCCCTAATCGCCTACTCCTCAGTAAGCCACATAGGATTAATAACAAGCTCAATCCTCACTCGTAATCAACTGGCCCCCTCAGGCTCAATAATTATAATAGTAGCCCACGGCCTTACATCCTCAATACTATTCTGCTTGGCAAATATTACTTACGAGCGAACACACTCACGAACCCTCCTACTAACGCAAGGAGTACAACTCACCACCCCAATCATAACATCCTGATGACTTCTAGCCTGCTTAACAAACATAGCACTCCCCCCAACAATTAATTTTATTGGAGAACTCACCCTTATAGTATCACTATTTGACTGAGCGGACATTACTGTCTTTCTAACAGGACTAAGCGCATTCATCACCTCGATTTACACCCTACACATATTCTCCTCCACCCAACAAGGAACCCTCCCAAACCATATTATTACGATAAGCCCGACCCAAACGCGAGAACACCTACTAATAGCATTACACTCAGCACCATCAATTGCTTTAATTGCTATCCCTCAACTAATGTATTGCCAGTAAACCGTGACAGCTGACAAGAGCGCACCAACTATGAGAGTACCCACAAGAACTGCTAATTCTACCCCCCGGATTTAACCACCCGGCTCTCATATTACATAATACTGACCTGTAGATATAGTTTAAACAAAACGTTAGAATGTGGACCTAAAAACAGGAACTCACTTACTCCTTATCTACCAACATATA-CTTTACCACAGATACTACAGAGCTTT
3327      ??????????????????????????????????????????????????????CACCCTCTTACATCCTGCCCCTAGCAGTAGCACTATGAGGTGCACTCATAACTGGCATAATCTGCCTACGACAGACAGACCTAAAATCCCTAATCGCCTACTCCTCAGTAAGCCACATAGGATTAATAACAAGCTCAATCCTCACTCGTAATCAACTGGCCCCCTCAGGCTCAATAATTATAATAGTAGCCCACGGCCTTACATCCTCAATACTATTCTGCTTGGCAAATATTACTTACGAGCGAACACACTCACGAACCCTCCTACTAACGCAAGGAGTACAACTCACCACCCCAATCATAACATCCTGATGACTTCTAGCCTGCTTAACAAACATAGCACTCCCCCCAACAATTAATTTTATTGGAGAACTCACCCTTATAGTATCACTATTTGACTGAGCGGACATTACTGTCTTTCTAACAGGACTAAGCGCATTCATCACCTCGATTTACACCCTACACATATTCTCCTCCACCCAACAAGGAACCCTCCCAAACCATATTATTACGATAAGCCCGACCCAAACGCGAGAACACCTACTAATAGCATTACACTCAGCACCATCAATTGCTTTAATTGCTATCCCTCAACTAATGTATTGCCAGTAAACCGTGACAGCTGACAAGAGCGCACCAACTATGAGAGTACCCACAAGAACTGCTAATTCTACCCCCCGGATTTAACCACCCGGCTCTCATATTACATAATACTGACCTGTAGATATAGTTTAAACAAAACGTTAGAATGTGGACCTAAAAACAGGAACTCACTTACTCCTTATCTACCAACATATA-CTTTACCACAGATACTACAGAGCTTT
3368      AACTCGGGGGTTATGGTCTACTACGAATTACGAATCTACTAACTGAACAAACCACACCCTCTTACATCCTGCCCCTAGCAGTAGCACTATGAGGTGCACTCATAACTGGCATAATCTGCCTACGACAGACAGACCTAAAATCCCTAATCGCCTACTCCTCAGTAAGCCACATAGGATTAATAACAAGCTCAATCCTCACTCGTAATCAACTGGCCCCCTCAGGCTCAATAATTATAATAGTAGCCCACGGCCTTACATCCTCAATACTATTCTGCTTGGCAAATATTACTTACGAGCGAACACACTCACGAACCCTCCTACTAACGCAAGGAGTACAACTCACCACCCCAATCATAACATCCTGATGACTTCTAGCCTGCTTAACAAACATAGCACTCCCCCCAACAATTAATTTTATTGGAGAACTCACCCTTATAGTATCACTATTTGACTGAGCGGACATTACTGTCTTTCTAACAGGACTAAGCGCATTCATCACCTCGATTTACACCCTACACATATTCTCCTCCACCCAACAAGGAACCCTCCCAAACCATATTATTACGATAAGCCCGACCCAAACGCGAGAACACCTACTAATAGCATTACACTCAGCACCATCAATTGCTTTAATTGCTATCCCTCAACTAATGTATTGCCAGTAAACCGTGACAGCTGACAAGAGCGCACCAACTATGAGAGTACCCACAAGAACTGCTAATTCTACCCCCCGGATTTAACCACCCGGCTCTCATATTACATAATACTGACCTGTAGATATAGTTTAAACAAAACGTTAGAATGTGGACCTAAAAACAGGAACTCACTTACTCCTTATCTACCAACATATA-CTTTACCACAGATACTACAGAGCTTT
3422      AACTCGGGGGTTATGGTCTACTACGAATTACGAATCTACTAACTGAACAAACCACACCCTCTTACATCCTGCCCCTAGCAGTAGCACTATGAGGTGCACTCATAACTGGCATAATCTGCCTACGACAGACAGACCTAAAATCCCTAATCGCCTACTCCTCAGTAAGCCACATAGGATTAATAACAAGCTCAATCCTCACTCGTAATCAACTGGCCCCCTCAGGCTCAATAATTATAATAGTAGCCCACGGCCTTACATCCTCAATACTATTCTGCTTGGCAAATATTACTTACGAGCGAACACACTCACGAACCCTCCTACTAACGCAAGGAGTACAACTCACCACCCCAATCATAACATCCTGATGACTTCTAGCCTGCTTAACAAACATAGCACTCCCCCCAACAATTAATTTTATTGGAGAACTCACCCTTATAGTATCACTATTTGACTGAGCGGACATTACTGTCTTTCTAACAGGACTAAGCGCATTCATCACCTCGATTTACACCCTACACATATTCTCCTCCACCCAACAAGGAACCCTCCCAAACCATATTATTACGATAAGCCCGACCCAAACGCGAGAACACCTACTAATAGCATTACACTCAGCACCATCAATTGCTTTAATTGCTATCCCTCAACTAATGTATTGCCAGTAAACCGTGACAGCTGACAAGAGCGCACCAACTATGAGAGTACCCACAAGAACTGCTAATTCTACCCCCCGGATTTAACCACCCGGCTCTCATATTACATAATACTGACCTGTAGATATAGTTTAAACAAAACGTTAGAATGTGGACCTAAAAACAGGAACTCACTTACTCCTTATCTACCAACATATA-CTTTACCACAGATACTACAGAGCTTT
3632      AACTTGGGGGCTATGGCCTGCTACGAATTACAAACACACTAACTGAACAAGCCACATTCTCCTACATCCTGCCCCTAACAGTAGCACTATGAGGTGCACTCATAACTGGCATAATCTGCCTACGACAAACAGACTTAAAATCCCTAATTGCCTACTCCTCAGTAAGCCACATAGGATTAATAACAAGCTCAATCCTCACTCGCAATCAACTAGCCCCCTCAGGCTCAATAATTATAATAGTAGCCCACGGCCTTACATCCTCAATACTATTCTGCTTGGCAAATATTACTTACGAACGAACACACTCACGAACCCTGCTACTAACGCAAGGAGTACAACTCACCACCCCAATCATGACATCCTGATGGCTTCTGGCCTGCTTAACAAACATAGCACTCCCCCCAACAATTAACTTTATTGGAGAACTCACCCTTATAGTATCACTATTTGACTGAGCGGACATTACTATTTTTCTAACGGGACTAAGCGCATTCATCACCTCGATTTACACCCTACACATATTCTCCTCCACCCAGCAAGGAACCCTACCAAACCACATTATTACGATAAGCCCAACCCAAACGCGAGAACATCTACTAATAGCGCTACACTCTGCACCATCAGTTGCTTTGATTATTGTCCCCCAACTGATGTATTACCAATAAACCACAACAACTAACGAAAGCACACCAACCATGAGAGTGCCTACAAGAACTGCTAACTCTGTCCCCCGGATTTAATCACCCGGCTCTCATATTACACAATAGTGACCCGTAGATATAGTTTAAACAAAACGTTAGAATGTGGACCTAAAAACAGGAACTCACTTACTCCTTATCTACCAGCACACA-GCTTACCACAAATACTACAAAGCTTT
4607      AACTCGGGGGTTATGGTCTACTACGAATTACGAATCTACTAACTGAACAAACCACACCCTCTTACATCCTGCCCCTAGCAGTAGCACTATGAGGTGCACTCATAACTGGCATAATCTGCCTACGACAGACAGACCTAAAATCCCTAATCGCCTACTCCTCAGTAAGCCACATAGGATTAATAACAAGCTCAATCCTCACTCGTAATCAACTGGCCCCCTCAGGCTCAATAATTATAATAGTAGCCCACGGCCTTACATCCTCAATACTATTCTGCTTGGCAAATATTACTTACGAGCGAACACACTCACGAACCCTCCTACTAACGCAAGGAGTACAACTCACCACCCCAATCATAACATCCTGATGACTTCTAGCCTGCTTAACAAACATAGCACTCCCCCCAACAATTAATTTTATTGGAGAACTCACCCTTATAGTATCACTATTTGACTGAGCGGACATTACTGTCTTTCTAACAGGACTAAGCGCATTCATCACCTCGATTTACACCCTACACATATTCTCCTCCACCCAACAAGGAACCCTCCCAAACCATATTATTACGATAAGCCCGACCCAAACGCGAGAACACCTACTAATAGCATTACACTCAGCACCATCAATTGCTTTAATTGCTATCCCTCAACTAATGTATTGCCAGTAAACCGTGACAGCTGACAAGAGCGCACCAACTATGAGAGTACCCACAAGAACTGCTAATTCTACCCCCCGGATTTAACCACCCGGCTCTCATATTACATAATACTGACCTGTAGATATAGTTTAAACAAAACGTTAGAATGTGGACCTAAAAACAGGAACTCACTTACTCCTTATCTACCAACATATA-CTTTACCACAGATACTACAGAGCTTT
4629      AACTCGGGGGTTATGGTCTACTACGAATTACGAATCTACTAACTGAACAAACCACACCCTCTTACATCCTGCCCCTAGCAGTAACACTATGAGGTGCACTCATAACTGGCATAATCTGCCTACGACAGACAGACCTAAAATCCCTAATCGCCTACTCCTCAGTAAGCCACATAGGATTAATAACAAGCTCAATCCTCACTCGTAATCAACTGGCCCCCTCAGGCTCAATAATTATAATAGTAGCCCACGGCCTTACATCCTCAATACTATTCTGCTTGGCAAATATTACTTACGAGCGAACACACTCACGAACCCTCCTACTAACGCAAGGAGTACAACTCACCACCCCAATCATAACATCCTGATGACTTCTAGCCTGCTTAACAAACATAGCACTCCCCCCAACAATTAATTTTATTGGAGAACTCACCCTTATAGTATCACTATTTGACTGAGCGGACATTACTGTCTTTCTAACAGGACTAAGCGCATTCATCACCTCGATTTACACCCTACACATATTCTCCTCCACCCAACAAGGAACCCTCCCAAACCATATTATTACGATAAGCCCGACCCAAACGCGAGAACACCTACTAATAGCATTACACTCAGCACCATCAATTGCTTTAATTGCTATCCCTCAACTAATGTATTGCCAGTAAACCGTGACAGCTGACAAGAGCGCACCAACTATGAGAGTACCCACAAGAACTGCTAATTCTACCCCCCGGATTTAACCACCCGGCTCTCATATTACATAATACTGACCTGTAGATATAGTTTAAACAAAACGTTAGAATGTGGACCTAAAAACAGGAACTCACTTACTCCTTATCTACCAACATATA-CTTTACCACAGATACTACAGAGCTTT
4878      AACTCGGGGGTTATGGTCTACTACGAATTACGAATCTACTAACTGAACAAACCACACCCTCTTACATCCTGCCCCTAGCAGTAGCACTATGAGGTGCACTCATAACTGGCATAATCTGCCTACGACAGACAGACCTAAAATCCCTAATCGCCTACTCCTCAGTAAGCCACATAGGATTAATAACAAGCTCAATCCTCACTCGTAATCAACTGGCCCCCTCAGGCTCAATAATTATAATAGTAGCCCACGGCCTTACATCCTCAATACTATTCTGCTTGGCAAATATTACTTACGAGCGAACACACTCACGAACCCTCCTACTAACGCAAGGAGTACAACTCACCACCCCAATCATAACATCCTGATGACTTCTAGCCTGCTTAACAAACATAGCACTCCCCCCAACAATTAATTTTATTGGAGAACTCACCCTTATAGTATCACTATTTGACTGAGCGGACATTACTGTCTTTCTAACAGGACTAAGCGCATTCATCACCTCGATTTACACCCTACACATATTCTCCTCCACCCAACAAGGAACCCTCCCAAACCATATTATTACGATAAGCCCGACCCAAACGCGAGAACACCTACTAATAGCATTACACTCAGCACCATCAATTGCTTTAATTGCTATCCCTCAACTAATGTATTGCCAGTAAACCGTGACAGCTGACAAGAGCGCACCAACTATGAGAGTACCCACAAGAACTGCTAATTCTACCCCCCGGATTTAACCACCCGGCTCTCATATTACATAATACTGACCTGTAGATATAGTTTAAACAAAACGTTAGAATGTGGACCTAAAAACAGGAACTCACTTACTCCTTATCTACCAACATATA-CTTTACCACAGATACTACAGAGCTTT
5323      AACTCGGGGGTTATGGTCTACTACGAATTACGAACCTACTAACTGAACAAACCACACCCTCTTACATCCTACCCCTAGCAGTAGCACTATGAGGTGCACTCATAACTGGCATAATCTGCCTACGACAGACAGACCTAAAATCCCTAATCGCCTACTCCTCAGTAAGCCACATAGGACTAATAACAAGCTCAATCCTCACTCGTAATCAACTGGCCCCCTCAGGCTCAATAATTATAATAGTAGCCCACGGCCTTACATCCTCAATACTATTCTGCTTGGCAAATATTACCTATGAGCGAACACACTCACGAACCCTCCTACTAACGCAAGGAGTACAACTCACCACCCCAATCATAACATCCTGATGACTTCTAGCCTGCTTAACAAACATAGCACTCCCCCCAACAATTAATTTTATTGGAGAACTCACCCTTATAGTATCACTATTTGACTGAGCGGACATTACTGTCTTTCTAACAGGACTAAGCGCATTCATCACCTCGATTTACACCCTACACATATTCTCCTCCACCCAACAAGGAACCCTCCCAAACCATATTATTACGATAAGCCCGACCCAAACGCGAGAACACCTGCTAATAGCATTACACTCAGCACCATCAATTGCTTTAATTGCTATCCCTCAACTGATGTATTACCAGTAAACCGTGACAGCTGACAAGAGCGCACCAACTATGAGAGCACCCACAAGAACTGCTAATTCTACCCTCCGGATTTAACCACCCGGCTCTCATATTACATAATACTGACCTGTAGATATAGTTTAAACAAAACGTTAGAATGTGGACCTAAAAACAGGAACTCACTTACTCCTTATCTACCAACACATA-CTTTACCACAAATACTACAGAGCTTT
